# Supplementary material for: The Disproportionate Impact of COVID-19 among Undocumented Immigrants and Racial Minorities in the US
Source: Int J Environ Res Public Health. 2021 Dec 2;18(23):12708. doi: 10.3390/ijerph182312708 (PMC8656825; doi:10.3390/ijerph182312708)
Supplement: Supplementary file 1 [file ijerph-18-12708-s001.zip]

Archive with 1 entries (1 files):
- ijerph-1393026 supplementary.pdf
